# Supplementary material for: Long-Term Outcomes of Allergic Bronchopulmonary Aspergillosis and Aspergillus Colonization in Children and Adolescents with Cystic Fibrosis
Source: J Fungi (Basel). 2024 Aug 24;10(9):599. doi: 10.3390/jof10090599 (PMC11433026; doi:10.3390/jof10090599)
Supplement: Supplementary file 1 [file jof-10-00599-s001.zip]

Archive with 1 entries (1 files):
- jof-3093540-supplementary.pdf
